# Supplementary material for: Epigenetic Targeting of Mcl-1 Is Synthetically Lethal with Bcl-xL/Bcl-2 Inhibition in Model Systems of Glioblastoma
Source: Cancers (Basel). 2020 Aug 1;12(8):2137. doi: 10.3390/cancers12082137 (PMC7464325; doi:10.3390/cancers12082137)
Supplement: Supplementary file 1 [file cancers-12-02137-s001.zip]

Archive with 3 entries (2 files):
- cancers-859599-supplementary final/
- cancers-859599-supplementary final/cancers-859599 - supplementary layout S1-9.docx
- cancers-859599-supplementary final/Figure S10-Uncropped Western Blot Figures.pdf
